# Supplementary material for: Psychometric Properties of the Traditional Chinese Version of the Stanford Presenteeism Scale (SPS-6) among Taiwanese Employees in Technology Companies
Source: Healthcare (Basel). 2022 Nov 2;10(11):2202. doi: 10.3390/healthcare10112202 (PMC9690533; doi:10.3390/healthcare10112202)
Supplement: Supplementary file 1 [file healthcare-10-02202-s001.zip]

Archive with 1 entries (1 files):
- healthcare-1971946-SI.pdf
